# Supplementary material for: Label-free quantitative proteomic analysis reveals potential biomarkers for early healing in cutaneous leishmaniasis
Source: PeerJ. 2019 Jan 11;6:e6228. doi: 10.7717/peerj.6228 (PMC6330957; doi:10.7717/peerj.6228)
Supplement: Supplemental Information 1 [file peerj-07-6228-s001.xlsx]

## Sheet: Hoja1
Biomarker induction level
	Gene
Sample #	S100A8	S100A9	SERPINB1
1	8.11	1.93	4
2	1.59	0.43	1.7
3	1.99	1.51	1.44
4	1.39	0.99	2.2
5	2.9	2.03	3.9

## Sheet: STATISTIC
	S100A8	S100A9	SERPINB1
Number of values	5	5	5
Minimum	1.39	0.43	1.44
25% Percentile	1.49	0.71	1.57
Median	1.99	1.51	2.2
75% Percentile	5.505	1.98	3.95
Maximum	8.11	2.03	4
Mean	3.196	1.378	2.648
Std. Deviation	2.808	0.6702	1.22
Std. Error of Mean	1.256	0.2997	0.5456
Lower 95% CI of mean	-0.2901	0.5459	1.133
Upper 95% CI of mean	6.682	2.21	4.163
Coefficient of variation	87,85%	48,63%	46,07%
Lower 95% CI of geo. mean	1.049	0.5425	1.353
Upper 95% CI of geo. mean	6.095	2.667	4.348
Sum	15.98	6.89	13.24
D'Agostino & Pearson normality test
K2	N too small	N too small	N too small
P value
Passed normality test (alpha=0.05)?
P value summary
Shapiro-Wilk normality test
W	0.7254	0.9267	0.8371
P value	0.0173	0.5743	0.157
Passed normality test (alpha=0.05)?	No	Yes	Yes
P value summary	*	ns	ns
KS normality test
KS distance	0.342	0.1949	0.2476
P value	0.0565	>0,1000	>0,1000
Passed normality test (alpha=0.05)?	Yes	Yes	Yes
P value summary	ns	ns	ns
